# Supplementary material for: Rifabutin Resistance Associated with Double Mutations in rpoB Gene in Mycobacterium tuberculosis Isolates
Source: Front Microbiol. 2017 Sep 14;8:1768. doi: 10.3389/fmicb.2017.01768 (PMC5603767; doi:10.3389/fmicb.2017.01768)
Supplement: Supplementary file 1 [file DataSheet1.XLSX]

## Sheet: 工作表1
ID	Sex	Age	Treatment history	INH	RIF	EMB	SM	CPM	KM	AMK	OFLX	LFX	HIV	Complication
1	Male	23	Retreatment	R	R	R	R	S	S	S	R	R	(-)
2	Male	67	New	R	R	R	S	S	S	S	S	S	(-)
3	Male	29	New	R	R	R	R	S	S	S	S	S	(-)
4	Male	67	Retreatment	S	R	S	S	S	S	S	S	S	(-)
5	Male	23	Retreatment	R	R	S	R	R	R	R	R	R	(-)
6	Famale	23	Retreatment	R	R	R	R	S	S	S	R	R	(-)
7	Famale	22	Retreatment	R	R	R	R	S	S	S	R	R	(-)
8	Male	24	Retreatment	R	R	S	R	S	S	S	S	S	(-)
9	Male	70	Retreatment	R	R	R	R	S	S	S	R	R	(-)
10	Male	22	Retreatment	R	R	S	R	S	S	S	S	S	(-)
11	Male	69	Retreatment	R	R	S	S	S	S	S	R	S	(-)
12	Male	68	Retreatment	R	R	S	R	S	S	S	R	R	(-)
13	Male	32	New	R	R	S	R	S	S	S	R	S	(-)
14	Male	32	Retreatment	R	R	S	R	S	S	S	S	S	(-)
15	Male	33	Retreatment	R	R	S	R	S	S	S	R	R	(-)
16	Male	33	Retreatment	R	R	S	S	S	R	R	R	R	(-)
17	Famale	75	Retreatment	R	R	R	R	S	S	S	R	R	(-)
18	Famale	17	Retreatment	R	R	R	R	R	R	R	R	R	(-)
19	Male	18	New	R	R	R	S	S	S	S	S	S	(-)
20	Famale	21	Retreatment	R	R	R	R	R	R	R	R	R	(-)
21	Male	67	Retreatment	R	R	S	R	S	R	R	R	R	(-)
22	Male	20	New	R	R	S	R	S	S	S	S	S	(-)
23	Male	21	Retreatment	R	R	S	R	S	S	S	R	R	(-)
24	Male	23	New	R	R	R	R	S	S	S	R	R	(-)
25	Famale	67	Retreatment	R	R	S	R	S	S	S	R	R	(-)
26	Male	29	New	R	R	R	R	R	S	S	R	R	(-)
27	Male	30	New	R	R	R	R	S	S	R	R	R	(-)
28	Male	31	New	R	R	S	S	S	S	S	S	S	(-)
29	Male	69	Retreatment	R	R	R	R	S	S	S	R	R	(-)
30	Famale	32	Retreatment	R	R	S	R	S	S	S	R	R	(-)
31	Male	33	New	S	R	S	S	S	S	S	S	S	(-)
32	Male	20	New	R	R	S	S	S	S	S	S	S	(-)
33	Male	29	Retreatment	R	R	S	S	S	S	S	S	S	(-)
34	Male	23	New	R	R	R	S	S	S	S	S	S	(-)
35	Male	24	New	R	R	R	S	S	S	S	S	S	(-)
36	Male	30	New	R	R	R	S	S	S	S	S	S	(-)
37	Male	31	New	R	R	R	S	S	S	S	S	S	(-)
38	Famale	33	Retreatment	R	R	R	S	S	S	S	S	S	(-)
39	Male	34	New	R	R	R	S	S	S	S	R	R	(-)
40	Male	35	New	R	R	S	R	S	S	S	S	S	(-)
41	Male	35	Retreatment	R	R	S	S	S	S	S	R	R	(-)
42	Male	36	Retreatment	R	R	S	R	S	S	S	S	S	(-)
43	Male	28	New	R	R	R	R	S	S	S	R	R	(-)
44	Male	72	Retreatment	R	R	S	R	R	R	R	R	R	(-)
45	Male	24	New	R	R	R	S	S	S	S	S	S	(-)
46	Male	28	Retreatment	R	R	S	R	S	S	S	S	S	(-)
47	Male	29	Retreatment	R	R	S	R	S	S	S	S	S	(-)
48	Male	28	New	R	R	R	R	S	R	R	R	R	(-)
49	Male	31	Retreatment	R	R	S	R	S	R	R	R	R	(-)
50	Famale	28	Retreatment	R	R	R	R	S	S	S	R	R	(-)
51	Famale	29	New	R	R	R	S	S	R	R	R	S	(-)
52	Famale	69	Retreatment	R	R	S	R	S	S	S	R	R	(-)
53	Famale	29	Retreatment	R	R	R	R	S	S	S	S	S	(-)
54	Famale	29	Retreatment	R	R	S	R	S	S	S	S	S	(-)
55	Male	30	Retreatment	R	R	S	S	S	S	S	S	S	(-)
56	Male	31	Retreatment	R	R	S	R	S	S	S	S	S	(-)
57	Famale	30	Retreatment	R	R	R	R	S	S	S	S	S	(-)
58	Famale	31	Retreatment	R	R	R	R	R	R	R	R	R	(-)
59	Male	70	New	S	R	S	S	S	S	S	S	S	(-)
60	Male	32	New	R	R	R	S	S	S	S	S	S	(-)
61	Male	69	New	R	R	R	R	R	R	R	R	R	(-)	Hypertension
62	Male	33	New	R	R	R	R	S	S	S	S	S	(-)
63	Male	22	New	R	R	R	S	R	S	S	S	S	(-)
64	Famale	24	Retreatment	R	R	R	R	S	S	S	R	R	(-)
65	Famale	33	Retreatment	R	R	S	R	R	S	S	R	R	(-)
66	Male	70	Retreatment	R	R	S	S	S	S	S	R	R	(-)
67	Male	34	New	R	R	S	R	S	S	R	R	R	(-)
68	Male	35	New	R	R	S	R	S	S	S	S	S	(-)
69	Male	34	Retreatment	R	R	S	S	S	S	S	S	S	(-)
70	Male	35	Retreatment	S	R	S	S	S	S	S	S	S	(-)
71	Famale	34	Retreatment	R	R	R	R	S	S	S	R	R	(-)
72	Male	37	New	R	R	S	R	S	R	R	R	R	(-)
73	Male	38	Retreatment	R	R	S	R	S	S	S	R	R	(-)
74	Male	22	New	R	R	R	S	R	S	R	R	R	(-)
75	Male	25	New	R	R	R	R	R	R	R	R	R	(-)
76	Famale	35	Retreatment	R	R	R	S	S	R	R	R	R	(-)
77	Male	36	New	R	R	S	R	S	S	S	R	R	(-)
78	Male	36	New	R	R	S	R	S	S	S	S	S	(-)
79	Famale	36	Retreatment	R	R	R	S	S	S	S	R	R	(-)
80	Male	37	New	R	R	S	R	S	S	S	R	R	(-)
81	Male	37	Retreatment	R	R	S	R	S	S	S	R	R	(-)
82	Famale	21	Retreatment	R	R	S	R	S	S	S	S	S	(-)
83	Male	37	Retreatment	R	R	S	S	S	S	S	S	R	(-)
84	Male	25	New	S	R	R	S	S	S	S	S	S	(-)
85	Famale	37	Retreatment	R	R	R	R	S	S	S	R	R	(-)
86	Famale	37	Retreatment	R	R	S	S	S	S	S	S	S	(-)
87	Male	38	New	R	R	R	S	S	S	S	R	R	(-)
88	Male	71	Retreatment	R	R	R	R	S	R	R	R	R	(-)
89	Male	38	New	R	R	S	S	S	S	S	S	S	(-)
90	Famale	38	Retreatment	R	R	S	R	S	S	S	R	R	(-)
91	Male	39	New	R	R	S	R	S	R	R	S	S	(-)
92	Male	39	New	R	R	R	R	S	S	S	R	S	(-)
93	Famale	63	Retreatment	R	R	S	R	S	S	S	S	S	(-)
94	Male	39	Retreatment	R	R	S	R	S	S	S	R	R	(-)
95	Male	68	New	R	R	S	R	S	S	S	R	R	(-)
96	Male	39	Retreatment	R	R	S	S	S	R	R	R	R	(-)
97	Famale	71	Retreatment	R	R	R	R	S	S	S	R	R	(-)
98	Famale	39	Retreatment	R	R	S	R	S	S	S	R	R	(-)
99	Male	63	New	R	R	S	S	S	R	R	R	R	(-)
100	Male	40	New	R	R	R	R	S	S	R	S	S	(-)
101	Male	40	New	R	R	S	R	S	S	S	S	S	(-)
102	Famale	62	Retreatment	R	R	R	R	S	S	S	R	R	(-)	Hypertension
103	Male	40	Retreatment	R	R	S	R	S	S	S	R	R	(-)
104	Male	63	New	R	R	S	S	S	S	S	R	R	(-)
105	Famale	40	Retreatment	R	R	S	R	S	R	R	S	S	(-)
106	Male	41	New	R	R	R	R	R	R	R	R	R	(-)
107	Male	42	New	R	R	R	R	S	S	S	S	S	(-)
108	Male	41	Retreatment	R	R	S	R	S	S	S	S	S	(-)
109	Male	43	New	R	R	S	S	S	S	S	S	S	(-)
110	Male	60	New	R	R	S	R	S	S	S	R	R	(-)
111	Famale	41	Retreatment	R	R	S	R	S	S	S	S	S	(-)
112	Male	44	New	R	R	R	R	S	S	S	R	S	(-)
113	Male	42	New	R	R	R	R	S	S	S	S	S	(-)
114	Male	42	Retreatment	R	R	S	R	S	S	S	R	R	(-)
115	Male	41	New	R	R	S	S	S	S	S	R	R	(-)
116	Male	21	New	S	R	R	S	S	S	S	S	S	(-)
117	Famale	42	Retreatment	R	R	S	R	S	S	S	S	S	(-)
118	Male	43	New	R	R	R	R	S	S	S	S	S	(-)
119	Famale	44	Retreatment	R	R	S	S	S	S	S	R	R	(-)
120	Male	25	Retreatment	R	R	R	R	S	S	S	R	R	(-)	Fungal infection
121	Male	21	New	R	R	R	R	S	S	S	S	S	(-)
122	Male	44	Retreatment	R	R	S	S	R	S	S	R	R	(-)
123	Male	68	Retreatment	R	R	S	R	S	S	S	R	R	(-)	Diabetes
124	Famale	60	Retreatment	R	R	R	R	S	S	S	S	S	(-)
125	Male	45	New	R	R	S	R	S	S	S	S	S	(-)
126	Male	45	New	R	R	S	R	S	S	S	S	S	(-)
127	Male	60	Retreatment	R	R	S	R	S	S	S	R	R	(-)
128	Male	45	Retreatment	R	R	S	R	R	R	R	R	R	(-)
129	Male	46	New	R	R	S	R	S	R	R	R	R	(-)
130	Famale	45	Retreatment	R	R	S	R	R	R	R	R	R	(-)
131	Male	25	Retreatment	R	R	S	S	S	R	R	R	R	(-)
132	Male	46	New	S	R	S	S	S	S	S	S	R	(-)
133	Famale	61	Retreatment	R	R	S	R	S	S	S	R	R	(-)
134	Male	60	New	S	R	R	S	S	S	S	S	S	(-)
135	Male	46	Retreatment	R	R	S	R	R	R	R	R	R	(-)
136	Male	44	New	R	R	S	R	R	R	R	R	R	(-)
137	Famale	46	Retreatment	R	R	S	R	S	S	S	S	S	(-)
138	Famale	20	Retreatment	R	R	R	R	S	S	S	R	R	(-)
139	Male	47	New	R	R	S	S	R	S	R	R	R	(-)
140	Male	21	Retreatment	R	R	S	R	S	R	R	S	R	(-)
141	Male	48	New	R	R	S	S	R	S	R	R	R	(-)
142	Male	71	Retreatment	R	R	S	R	S	S	S	R	R	(-)
143	Famale	61	Retreatment	R	R	R	R	S	S	S	R	R	(-)	Diabetes
144	Male	48	New	R	R	R	S	R	R	R	R	R	(-)
145	Famale	45	Retreatment	R	R	S	R	S	S	S	S	S	(-)
146	Male	59	Retreatment	R	R	S	R	R	S	S	R	R	(-)
147	Male	49	New	R	R	S	S	S	S	S	R	R	(-)
148	Famale	43	Retreatment	R	R	S	R	S	S	S	R	R	(-)
149	Male	62	Retreatment	R	R	S	R	S	R	R	R	S	(-)
150	Male	61	New	R	R	S	S	S	R	R	R	R	(-)
151	Male	49	Retreatment	R	R	S	S	S	S	S	S	S	(-)
152	Male	41	Retreatment	R	R	S	R	S	S	S	S	S	(-)
153	Famale	49	Retreatment	R	R	R	R	S	S	S	R	R	(-)
154	Male	48	Retreatment	R	R	S	R	S	S	S	R	R	(-)
155	Male	19	Retreatment	R	R	R	R	R	R	R	R	R	(-)
156	Famale	49	Retreatment	R	R	S	S	S	S	S	S	S	(-)
157	Male	61	Retreatment	S	R	S	S	S	S	S	S	S	(-)
158	Famale	49	Retreatment	R	R	S	S	S	S	S	S	S	(-)
159	Famale	48	Retreatment	R	R	R	R	R	S	S	R	R	(-)
160	Male	50	New	R	R	S	S	R	S	S	R	R	(-)
161	Male	49	New	R	R	S	R	S	S	S	R	R	(-)
162	Famale	25	Retreatment	R	R	R	R	S	S	S	R	R	(-)
163	Male	50	New	R	R	S	S	S	S	S	R	R	(-)
164	Famale	45	Retreatment	R	R	R	R	S	R	R	R	R	(-)
165	Male	50	Retreatment	R	R	S	R	S	S	S	S	S	(-)
166	Famale	41	Retreatment	R	R	R	R	S	R	R	R	R	(-)
167	Famale	50	Retreatment	R	R	S	R	S	S	S	S	R	(-)
168	Male	47	New	R	R	S	R	S	S	S	S	S	(-)
169	Male	51	New	R	R	S	S	S	S	S	R	R	(-)	Diabetes
170	Famale	47	Retreatment	R	R	S	R	S	S	S	R	R	(-)
171	Male	20	Retreatment	R	R	R	R	S	R	R	R	R	(-)
172	Male	61	New	S	R	S	S	S	S	S	S	S	(-)
173	Male	51	New	R	R	S	S	S	S	S	R	R	(-)
174	Male	51	Retreatment	R	R	S	R	R	R	R	R	R	(-)
175	Famale	19	Retreatment	R	R	R	R	S	S	S	R	R	(-)
176	Famale	51	Retreatment	R	R	S	S	S	R	R	R	S	(-)
177	Famale	51	Retreatment	S	R	S	S	S	S	S	S	S	(-)
178	Male	47	Retreatment	R	R	S	R	R	R	R	R	R	(-)
179	Male	52	New	R	R	S	R	S	S	S	R	R	(-)
180	Male	65	New	R	R	S	S	S	R	R	R	S	(-)
181	Male	52	New	S	R	S	S	S	S	S	R	S	(-)
182	Famale	25	Retreatment	R	R	S	R	S	S	S	S	S	(-)
183	Male	52	Retreatment	R	R	S	R	R	R	R	R	R	(-)
184	Male	19	New	S	R	R	S	S	S	S	S	S	(-)
185	Famale	52	Retreatment	R	R	S	R	S	S	S	R	R	(-)
186	Male	53	New	R	R	S	R	S	S	S	R	R	(-)
187	Male	53	New	R	R	R	R	S	S	S	R	R	(-)
188	Male	43	Retreatment	R	R	S	R	R	S	S	R	R	(-)
189	Famale	59	Retreatment	R	R	S	R	S	S	S	S	S	(-)
190	Male	53	Retreatment	R	R	S	R	S	R	R	R	R	(-)
191	Male	65	Retreatment	R	R	S	S	S	S	S	R	S	(-)
192	Famale	53	Retreatment	R	R	S	S	S	R	R	R	S	(-)
193	Famale	53	Retreatment	R	R	S	S	S	S	S	R	R	(-)
194	Famale	47	Retreatment	R	R	S	S	S	S	S	R	R	(-)
195	Famale	53	Retreatment	R	R	S	R	S	S	S	R	R	(-)
196	Male	54	New	R	R	S	R	R	R	R	R	R	(-)
197	Male	65	Retreatment	R	R	R	S	S	S	S	R	R	(-)
198	Male	62	New	R	R	R	R	S	S	S	S	S	(-)
199	Famale	59	Retreatment	R	R	S	R	S	S	S	R	R	(-)
200	Male	54	New	R	R	S	S	S	S	S	S	S	(-)	Diabetes
201	Male	26	New	S	R	S	S	S	S	S	S	S	(-)
202	Male	54	Retreatment	R	R	S	R	S	S	S	R	R	(-)
203	Male	19	New	R	R	R	R	S	R	R	S	S	(-)
204	Famale	54	Retreatment	R	R	S	S	S	S	S	S	S	(-)
205	Male	55	New	R	R	S	S	S	R	R	R	R	(-)
206	Male	55	New	R	R	S	S	S	S	S	R	R	(-)
207	Famale	43	Retreatment	R	R	S	R	S	S	S	S	S	(-)
208	Male	55	Retreatment	R	R	S	R	R	S	S	R	R	(-)	Silicosis
209	Famale	55	Retreatment	R	R	S	R	S	S	S	S	S	(-)
210	Famale	55	Retreatment	R	R	S	S	S	S	S	S	S	(-)
211	Male	56	New	R	R	S	R	R	S	S	R	R	(-)
212	Male	64	Retreatment	R	R	S	R	S	R	R	R	R	(-)	Diabetes
213	Male	56	New	R	R	R	S	S	S	S	S	S	(-)
214	Male	62	New	R	R	S	R	S	R	R	R	R	(-)
215	Male	56	Retreatment	S	R	S	S	S	S	S	S	S	(-)
216	Male	26	New	R	R	R	R	S	S	S	S	S	(-)
217	Male	59	New	R	R	S	S	S	R	R	R	R	(-)
218	Famale	56	Retreatment	R	R	S	R	S	S	S	R	R	(-)
219	Famale	18	Retreatment	R	R	S	R	S	S	S	R	R	(-)
220	Male	57	New	R	R	S	S	S	S	S	R	S	(-)
221	Male	59	New	R	R	S	R	S	S	S	R	R	(-)
222	Male	57	New	R	R	S	R	S	R	R	R	R	(-)
223	Male	57	Retreatment	S	R	S	S	S	S	S	S	S	(-)
224	Famale	61	Retreatment	R	R	S	S	S	S	S	R	R	(-)	Hypertension
225	Famale	57	Retreatment	R	R	S	R	S	S	S	S	S	(-)
226	Famale	57	Retreatment	R	R	S	R	S	S	S	R	R	(-)
227	Famale	57	Retreatment	R	R	S	S	S	S	S	R	R	(-)
228	Male	58	New	R	R	S	R	S	S	S	S	S	(-)
229	Male	58	New	R	R	R	R	S	S	S	S	S	(-)	Diabetes
230	Male	58	Retreatment	R	R	S	R	R	S	S	R	R	(-)
231	Male	26	Retreatment	R	R	R	R	S	R	R	R	R	(-)
232	Famale	58	Retreatment	R	R	S	S	S	S	S	S	S	(-)
233	Male	64	New	R	R	S	S	S	S	S	R	S	(-)
234	Male	63	Retreatment	R	R	S	R	S	S	S	S	S	(-)
235	Famale	26	Retreatment	R	R	R	R	S	S	S	R	R	(-)
236	Famale	65	Retreatment	R	R	S	R	S	S	S	S	S	(-)
237	Male	27	New	S	R	S	S	S	S	S	S	S	(-)
238	Male	66	New	S	R	S	S	S	S	S	S	S	(-)
239	Famale	65	Retreatment	R	R	R	R	S	S	S	R	R	(-)
240	Male	66	Retreatment	R	R	S	S	S	S	S	R	S	(-)	Hypertension
241	Male	64	Retreatment	R	R	S	R	S	S	S	R	R	(-)
242	Male	27	New	R	R	R	S	S	S	S	R	R	(-)
243	Male	18	New	R	R	R	S	S	S	R	R	R	(-)
244	Male	66	Retreatment	R	R	S	R	S	S	S	R	R	(-)
245	Famale	77	Retreatment	R	R	R	R	R	R	R	R	R	(-)
246	Male	27	Retreatment	R	R	R	R	R	R	R	R	R	(-)
247	Male	74	Retreatment	R	R	R	R	R	S	S	R	R	(-)	Diabetes
248	Famale	73	Retreatment	R	R	R	R	R	R	R	R	R	(-)
249	Male	77	Retreatment	R	R	R	R	S	R	R	R	R	(-)	Hypertension
250	Male	27	Retreatment	R	R	S	R	S	R	R	R	R	(-)
251	Male	76	Retreatment	R	R	R	R	R	R	R	R	R	(-)
252	Male	75	Retreatment	R	R	R	R	R	R	R	R	R	(-)
253	Male	73	Retreatment	R	R	R	R	R	R	R	S	S	(-)
254	Male	78	Retreatment	R	R	R	R	R	R	R	R	R	(-)	Diabetes
255	Famale	27	Retreatment	R	R	R	R	R	S	R	R	R	(-)
256	Famale	17	New	R	R	S	R	S	S	S	R	R	(-)
